# Supplementary material for: Endothelial HIFα/PDGF-B to smooth muscle Beclin1 signaling sustains pathological muscularization in pulmonary hypertension
Source: JCI Insight. 2024 Apr 23;9(10):e162449. doi: 10.1172/jci.insight.162449 (PMC11141934; doi:10.1172/jci.insight.162449)
Supplement: Supporting data values [file jciinsight-9-162449-s060.xlsx]

## Sheet: Fig. 1
Main Figures
Figure 1
Fig. 1C
	Normoxia	Hypoxia	7d	14d	21d	28d	42d
	0	95.4775	95.4555	52.6635	15.7257	6.78162	0
	0	90.658	80.703	44.7227	16.9718	6.03093	0
	0	98.4288	98.4288	78.5522	9.61033	4.05425	0
	0	97.8537	82.0957	62.6411	23.6001	4.80124	0
	0	91.6359	85.1773	41.809	14.5975	2.79994	0
	0	95.7859	93.3834	61.845	12.5155	3.58025	0
Fig. 1D
	Normoxia	Hypoxia	7d	14d	21d	28d	42d
	25.6333	47.85	50.73	45.13	31.295	31.4	24.725
	25.3667	47.85	48.0333	47.0975	32.2062	31.3	18.6
	22.3	52.125	46.7833	45.95	31.35	30	23.28
	24.775	48.64	47	53	30	25	27
	24.03	46.095	42	54	28	22	26
Fig. 1E
	Normoxia	Hypoxia	7d	14d	21d	28d	42d
	0.14	0.3	0.27	0.25	0.182	0.14	0.16
	0.14	0.28	0.24	0.24	0.22	0.157	0.14
	0.15	0.26	0.29	0.24	0.26	0.17	0.16
	0.15	0.32	0.255	0.278	0.15	0.15	0.11
	0.15	0.29	0.265	0.267	0.15	0.15	0.15
Fig. 1H
	Normoxia	Hypoxia 21d	Hypoxia-Normoxia 42d	Hypoxia 21d
	0	93.5419	0	96.0826
	0	90.8082	0	94.788
	0	97.0051	0	98.8515
	0	97.8434	0	98.2948
	0	97.5606	0	95.4103
	0	94.7573	0	97.6024
Fig. 1I
	Normoxia	Hypoxia 21d	Hypoxia 21d+Normoxia 42d	Hypoxia 21d+Normoxia 42d+Hypoxia 21d
	0.141	0.259	0.188	0.324
	0.166	0.322	0.154	0.318
	0.171	0.319	0.137	0.275
Fig. 1J
	Normoxia	Hypoxia 21d	Hypoxia 21d+Normoxia 42d	Hypoxia 21d+Normoxia 42d+Hypoxia 21d
	0.141	0.259	0.188	0.324
	0.166	0.322	0.154	0.318
	0.171	0.319	0.137	0.275

## Sheet: Fig. 2
Figure 2
Fig. 2A
		Hypoxia 21d				Hypoxia 21d-Normoxia 7d				Hypoxia 21d-Normoxia 14d
	Hif1a	1.65556	1.94661	1.70357	1.79106	1.75474	1.45638	1.71226	1.57776	1.23101	1.40013	1.10257	1.12024
	Hif2a	2.07038	2.08812	2.04702		1.43499	1.37679	1.15613		0.634509	0.685366	0.693512	1.62492
	Bnip3	2.28201	2.33222	2.12083		1.29793	1.4556	1.25538		0.91376	1.16808	1.17005
Fig. 2C
		Normoxia				Hypoxia 21d				Hypoxia 21d-Normoxia 14d
	HIF1a	1.07091	0.889014	0.825924	1.21416	2.88731	2.31144	2.51322	2.28052	0.757963	0.480952	0.596998	0.979731
	HIF2a	0.822871	0.895711	1.12219	1.15923	2.23819	2.74749	2.39679	2.50365	0.724515	1.10845	0.832503	1.25339
Fig. 2D
	Normoxia	Hypoxia 21d	H21d-Nx10d
	0.999376	6.60794	2.05598
	1.04358	6.51753	2.88073
	0.957043	5.51151	2.30239
Fig. 2E
		Normoxia			Hypoxia 21d			Hypoxia 21d-Normoxia 10d
	Hif1a	0.469022	1.4497	1.08128	2.07414	2.23195	2.08909	1.35445	1.35445	1.43598
	Hif2a	0.873406	0.88121	1.24538	4.58704	5.62872	5.50779	2.57409	2.50926	0.993327
Fig. 2G
		Normoxia					Hypoxia 21d					Hypoxia 21d-Normoxia 14d
	HIF1a	0.913214	0.809075	1.14772	0.954943	1.17505	1.18818	1.48583	2.02408	2.21911	1.90338	0.823928	0.508527	1.37692	1.15132	1.31105
	HIF2a	0.837215	0.645212	1.19536	1.02702	1.29519	1.44415	1.51252	2.0914	1.80608	2.18045	0.920486	0.991692	0.837645	1.16826	1.55824

## Sheet: Fig. 3
Figure 3
Fig. 3C						Fig. 3G
	N	H	H +N(21d)	H+N(21d)			N	H	H +N(21d)	H+N(21d)
	0	96.7645	13.3001	9.17736			0	99.0627	14.706	91.3632
	0	88.6498	12.4975	10.3947			0	99.3921	12.9873	81.6103
	0	99.7127	11.3694	8.67303			0	96.4864	14.3818	84.9828
		96.3416	9.99941	14.87					8.77274	99.8435
									13.5943	90.2073
Fig. 3D										93.0045
	N	H	H +N(21d)	H+N(21d)
	26.5	45	29.24	32.55		Fig. 3H
	30	44.3333	32.1	30.91			N	H	H +N(21d)	H+N(21d)
	21.3333	44.1667	31	29.52			27.25	45	32	42.5
		43.8333	30	29.25			26.8333	45	32.3333	50
							21	50	33	52.5
Fig. 3E								50		45
	N	H	H +N(21d)	H+N(21d)						45
	0.146	0.271	0.191	0.19
	0.22	0.332	0.181	0.19		Fig. 3I
	0.161	0.321	0.205	0.186			N	H	H +N(21d)	H+N(21d)
		0.29	0.2	0.195			0.17	0.276	0.175	0.258
							0.159	0.317	0.217	0.343
							0.17	0.277	0.206	0.272
								0.28		0.288
										0.288

## Sheet: Fig. 4
Figure 4
Fig. 4C					Fig. 4G
	Normoxia- Tmx	Hypoxia- NoTmx	Hypoxia- Tmx			Normoxia- Tmx	Hypoxia- NoTmx	Hypoxia- Tmx
	0	97.5725	38.4581			0	99.7301	8.57083
	0	99.2351	37.2551			0	99.7118	10.9556
	0	99.2478	44.5874			0	98.482	8.8967
	0	98.9579	26.5774				96.5692	8.54104
								22.8715
Fig. 4D
	Normoxia- Tmx	Hypoxia- NoTmx	Hypoxia- Tmx		Fig. 4H
	26.65	47.55	34.45			Normoxia- Tmx	Hypoxia- NoTmx	Hypoxia- Tmx
	25.5	57.7	33.875			27.85	48.57	27.33
	25.3	44.635	32.85			26	51.02	30
			36.3			30.25	49.8	26.99
							47.665	28.75
Fig. 4E								30.89
	Normoxia- Tmx	Hypoxia- NoTmx	Hypoxia- Tmx
	0.15	0.25	0.23		Fig. 4I
	0.18	0.26	0.18			Normoxia- Tmx	Hypoxia- NoTmx	Hypoxia- Tmx
	0.13	0.31	0.199			0.187	0.3	0.17
	0.16	0.21	0.176			0.164	0.275	0.147
						0.141	0.29	0.177
							0.305	0.163
								0.168

## Sheet: Fig. 5
Figure 5
Fig. 5B
		Normoxia-No Tmx			Normoxia-Tmx			Hypoxia 31d-NoTmx			Hypoxia 31d-Tmx
	Hif1a	1.0598	1.0799	0.860293	0.329995	0.270152	0.335962	2.88815	3.24476	3.86549	0.403094	0.270152	0.417803
	Pdgfb	1.72846	1.14233	0.960033	0.738156	1.04511	1.21673	2.16314	2.27948	2.84776	0.306047	0.431155	0.419742
Fig. 5C
		Normoxia-No Tmx			Normoxia-Tmx			Hypoxia 31d-NoTmx			Hypoxia 31d-Tmx
	Hif2a	0.947869	0.963494	1.08864	0.266421	0.225362	0.343416	3.90063	4.01986	3.76005	0.101459	0.095488	0.107482
	Pdgfb	1.05658	1.08257	0.860852	0.534586	0.590027	0.593534	2.66725	1.96195	2.43433	0.471992	0.478357	0.880057
Fig. 5D
	Normoxia	Hypoxia 21d	Hx21d-Nx10d
	0.857229	3.92263	0.659566
	0.754166	3.70049	0.603711
	1.15116	1.57542	0.83034
	1.23744	1.53664	0.8454
Fig. 5G
	Normoxia- Tmx	Hypoxia- NoTmx	Hypoxia- Tmx
	0	94.9514	20.4062
	0	95.0939	28.1582
	0	98.3826	25.7397
	0	91.4249	22.3035
	0	98.247	23.3686
	0	94.2942	21.4309
Fig. 5H
	Normoxia- Tmx	Hypoxia- NoTmx	Hypoxia- Tmx
	28	56.94	32.5
	27.7	50.54	30.9
	27.5	51.75	34.2
	27.59	53.6	22.5
	27.2	50.55	31
	26.7	50.86	30
Fig. 5I
	Normoxia- Tmx	Hypoxia- NoTmx	Hypoxia- Tmx
	0.13	0.26	0.15
	0.16	0.24	0.17
	0.17	0.27	0.15
	0.169	0.28	0.12
	0.149	0.274	0.154
	0.171	0.288	0.15

## Sheet: Fig. 7
Figure 7
Fig. 7A
		Control						IPAH
	ULK1	0.910749	0.881905	0.993031	1.27936	0.905637	1.02932	1.45744	1.40971	1.51723	1.49507	1.41408	1.45401
	ULK2	0.774514	0.733934	0.805363	1.22401	1.04022	1.42196	1.20019	1.28811	0.878266	0.654884	0.700868	0.480847
	ULK3	0.60439	0.71536	0.705587	1.33256	1.63516	1.00694	1.19119	1.03364	1.37276	0.589057	0.452043	0.413369
	ATG5	1.24196	1.0963	1.16686	0.830027	0.769237	0.895621	1.98815	2.29809	1.97714	1.28714	1.12405	1.02138
	ATG7	0.587884	0.50699	0.746569	1.49925	1.82421	0.835089	3.77397	5.47354	4.01352	3.24596	3.02469	2.64227
	BECLIN1	0.180366	0.188759	0.313882	1.76939	1.64873	1.89887	3.29528	3.64048	3.40198	4.17214	4.72962	6.44046
	MAP1LC3B	0.343949	0.439854	0.472514	1.55775	1.66673	1.51921	1.2694	1.71408	1.35716	4.81579	5.77365	5.34602
	HIF1A	0.436374	0.491458	0.387463	1.36262	1.51114	1.81095	2.97687	2.79189	2.61841	2.91436	3.1619	3.03561
	HIF2A	0.448883	0.479159	0.550852	1.3934	1.5041	1.62361	2.74524	2.06489	2.47797	3.24764	3.60979	2.92095
	PDGFB	1.03297	0.721459	1.24557	0.999315	0.955019	1.04567	3.43352	4.21227	3.88365	2.42583	2.70132	2.55987
Fig. 7C
		Control				IPAH
	Beclin1	0.803659	1.2777	0.856467	1.06217	1.83929	1.63114	1.56079	1.60275
	LC3B	1.17734	1.25865	0.676102	0.887913	2.48975	2.31133	1.8985	1.5446
	p62	0.998265	1.08359	0.792504	1.12564	0.423842	0.440747	0.464714	0.360079
Fig. 7D
		Normoxia			Hypoxia 21d			Hypoxia 21d+ Normoxia 10d
	Atg5	0.998232	0.928078	1.07369	3.86354	3.43973	3.84141	1.1317	0.814041	1.57333
	Atg7	1.01719	0.999902	0.982906	4.9245	4.14765	7.20742	1.53673	1.74865	1.31735
	Becn1	0.929847	1.3164	0.75375	3.45621	3.32951	3.39227	1.99013	1.17871	1.67744
	LC3	1.08597	0.997603	0.916432	3.40469	4.46513	3.61547	1.05088	0.886294	1.1727

## Sheet: Fig. 8
Figure 8
Fig. 8B
		Normoxia, PAEC medium, IgG			Normoxia, PAEC medium anti-PDGF-B			Hypoxia, PAEC medium, IgG			Hypoxia, PAEC medium, anti-PDGF-B
	Atg5	1.08464	0.902292	1.01307	0.884861	0.860194	0.852125	0.855205	0.908329	0.889122	0.87422	1.17315	1.39414
	Atg7	1.02049	0.823158	1.15636	0.944748	1.16801	1.90476	4.00001	3.96745	4.009	1.96511	1.82966	1.88852
	Beclin1	0.876336	0.980235	1.14343	1.09458	1.02158	0.759629	4.91028	4.48837	4.32422	0.829007	1.35952	0.892859
	LC3	1.06631	0.947875	0.985815	0.852572	1.08989	1.27985	5.71355	4.80831	4.94937	0.925998	1.2984	0.929601
Fig. 8E
	No Tamoxifen	Tamoxifen
	51.2871	18.75
	56.4661	19.6885
	45	15.1724

## Sheet: Fig. 9
Figure 9
Fig. 9B
		Normoxia	Hypoxia	Hypoxia	Hypoxia
				STI571 50 mg/kg/d	STI571 100 mg/kg/d
	Atg5	1.28986	5.63871	0.4679	0.517724
		0.983415	7.51281	0.429401	0.512877
		0.726724	5.63871	0.454922	0.487022
	Atg7	1.01027	9.67174	1.57113	1.88962
		0.344356	6.56474	1.41217	1.96417
		1.64537	6.56474	1.74105	1.02542
	Becn1	0.804827	12.0404	0.550095	1.11037
		0.86473	14.5658	0.755364	1.0451
		1.33044	14.5658	0.924536	1.00568
	Map1lcb	1.02913	10.9298	0.480997	0.625961
		0.827952	13.2497	0.755124	1.20443
		1.14292	9.78734	0.712295	1.01555
Fig. 9D
	Hypoxia	Hypoxia	Hypoxia
		STI571 50 mg/kg/d	STI571 100 mg/kg/d
	45.33	13.4947	6.8254
	45.3899	12.983	5.06324
	39.6148	15.2015	5.10582

## Sheet: Fig. 10
Figure 10
Fig. 10C
	Normoxia-Tmx	Hypoxia-NoTmx	Hypoxia-Tmx
	0	97.3343	15.6913
	0	97.8206	16.3532
	0	95.6477	18.7853
	0	97.5923	14.6505
	0	97.9364	8.81073
Fig. 10D
	Normoxia-Tmx	Hypoxia-NoTmx	Hypoxia-Tmx
	30	48.75	31.5
	30	50.66	30
	30	43.33	30
	31.5	47.5	30
	30	46.1	30
Fig. 10E
	Normoxia-Tmx	Hypoxia- NoTmx	Hypoxia-Tmx
	0.1692	0.27	0.176
	0.171	0.29	0.179
	0.153	0.291	0.062
	0.15	0.289	0.156
	0.173	0.25	0.175
Fig. 10H
	Normoxia, Su5416	Hypoxia, Su5416	Hypoxia, Su5416
	Tmx	No Tmx	Tmx
	0	97.7948	15.7308
	0	98.2575	33.524
	0	97.9117	13.5841
	0	92.8411	22.7455
			22.6497
			28.9918
Fig. 10I
	Normoxia, Su5416	Hypoxia, Su5416	Hypoxia, Su5416
	Tmx	No Tmx	Tmx
	25	57	30
	27	55	34
	25	57	31
	22	60	36
			31
			30
Fig. 10J
	Normoxia, Su5416	Hypoxia, Su5416	Hypoxia, Su5416
	Tmx	No Tmx	Tmx
	0.1906	0.3846	0.2535
	0.1875	0.3333	0.25
	0.1882	0.3966	0.22
	0.2	0.3945	0.226
			0.238
			0.239

## Sheet: Fig. 11
Figure 11
Fig. 11B
		Normoxia		Hypoxia
		Becn1(+/+)	Becn1(flox/flox)	Becn1(+/+)	Becn1(flox/flox)
	Becn1	0.891589	0.47475	13.5627	0.637389
		0.928895	0.506995	13.8145	0.683078
		1.17952	0.479631	13.688	0.372532
	Atg5	0.791645	0.972587	1.70277	0.68145
		0.953077	0.919584	1.67353	0.687317
		1.25528	1.22355	1.6864	0.713429
	Atg7	1.02196	1.15661	2.55747	1.32024
		0.816175	1.66894	2.35487	1.44581
		1.16186	1.3632	2.3425	1.3008

[truncated: 15 more sheets: Fig. 12, Fig. 13, Fig. S2, Fig. S3, Fig. S4, Fig. S5, Fig. S6, Fig. S7, Fig. S8, Fig. S9, Fig. S11, Fig. S12, Fig. S13, Fig. S14, Fig. S15]
